# Supplementary material for: Bifascicular block in unexplained syncope is underrecognized and under-evaluated: A single-center audit of ESC guidelines adherence
Source: PLoS One. 2022 Feb 28;17(2):e0263727. doi: 10.1371/journal.pone.0263727 (PMC8884493; doi:10.1371/journal.pone.0263727)
Supplement: S1 Data — (XLSX) [file pone.0263727.s001.xlsx]

## Sheet: Sheet1
Serial number	Age	Sex (M/F)	Age > 49 (Y/N)	Type of BFB	Alternative explanation of syncope [e.g documented Orthostatic, ischemic, valvular, vasovagal, DCM, stroke, seizure etc] (Y/N)	EF > 35% (Y/N), X=echo not done	PPM/ICD present on 1st admission (Y/N)	Hx or new A.fib (Y/N)	HTN	DM	HLD	Current or former smoker	CKD	CAD	At least one prior admission/ED visits for unexplained syncope (Y/N)	CARDIOLOGY CONSULT (Y/N)	EPS offered (Y/N)	30 Day Cardiac Monitor offered (Y/N)	EPS or monitor offered but patient refused (Y/N)
1	68	M	Y	RBBB LPFB	N	X	N	N	Y	N	N	Y	N	Y	N	N	N	N	N
2	77	M	Y	LBBB	N	Y	N	N	Y	Y	Y	N	N	N	N	Y	Y	N	N
3	61	M	Y	RBBB LAFB	N	Y	N	N	Y	N	Y	Y	Y	Y	Y	N	N	N	N
4	85	M	Y	RBBB LAFB	N	Y	N	Y	Y	Y	Y	Y	Y	N	N	Y	Y	Y	Y
5	78	F	Y	RBBB LAFB	N	Y	N	N	Y	N	Y	N	Y	N	Y	N	N	N	X
6	70	M	Y	LBBB	N	Y	N	Y	N	Y	Y	Y	N	N	N	Y	N	Y	N
7	85	F	Y	RBBB LAFB	N	Y	N	N	Y	N	Y	N	N	Y	Y	N	N	N	X
8	80	M	Y	RBBB LAFB	N	Y	N	N	Y	N	Y	N	N	N	Y	N	N	N	X
9	77	M	Y	LBBB	N	Y	N	Y	Y	Y	Y	Y	Y	N	N	Y	Y	N	N
10	58	M	Y	RBBB LAFB	N	Y	N	N	Y	Y	Y	Y	N	N	N	N	N	N	X
11	79	F	Y	LBBB	N	Y	N	Y	N	N	Y	N	N	N	N	Y	Y	Y	N
12	89	M	Y	RBBB LPFB	N	X	N	N	Y	N	Y	Y	N	Y	N	N	N	N	X
13	82	F	Y	RBBB LAFB	N	Y	N	N	N	N	Y	Y	Y	N	Y	N	N	N	X
14	71	M	Y	RBBB LAFB	N	Y	N	N	Y	N	Y	N	N	N	N	N	N	N	X
15	60	M	Y	LBBB	N	Y	N	Y	Y	N	N	Y	N	N	Y	Y	N	N	X
16	63	M	Y	LBBB	N	Y	N	N	Y	N	Y	Y	N	Y	N	Y	N	Y	N
17	63	M	Y	RBBB LPFB	N	Y	N	N	N	N	Y	Y	Y	Y	N	Y	N	N	X
18	77	F	Y	LBBB	N	X	N	N	Y	Y	Y	Y	N	N	N	N	N	N	X
19	91	F	Y	LBBB	N	Y	N	N	Y	N	N	N	N	N	N	N	N	N	X
20	84	F	Y	LBBB	N	Y	N	Y	Y	N	Y	Y	N	N	N	Y	N	N	X
21	79	M	Y	RBBB LAFB	N	Y	N	N	Y	N	Y	N	Y	N	N	Y	N	N	X
22	74	M	Y	RBBB LAFB	N	Y	N	N	Y	N	Y	N	Y	Y	N	Y	Y	Y	N
23	68	F	Y	LBBB	N	Y	N	Y	N	N	N	Y	N	Y	N	Y	N	Y	Y
24	59	M	Y	RBBB LPFB	N	Y	N	N	Y	Y	Y	Y	N	Y	N	Y	N	N	X
25	77	M	Y	LBBB	N	Y	N	Y	Y	N	Y	N	N	Y	N	Y	N	Y	X
26	61	M	Y	LBBB	N	Y	N	Y	Y	N	Y	Y	N	N	N	N	N	N	X
27	94	M	Y	RBBB LAFB	N	Y	N	Y	Y	N	Y	Y	N	N	N	Y	N	Y	N
28	64	F	Y	LBBB	N	Y	N	N	Y	N	Y	Y	N	N	N	Y	N	N	X
29	55	M	Y	RBBB LPFB	N	Y	N	N	Y	Y	Y	Y	Y	Y	N	Y	N	N	X
